# Supplementary material for: Immunodeficiency-Related Vaccine-Derived Poliovirus (iVDPV) Excretion in an Infant with Severe Combined Immune Deficiency with Spillover to a Parent
Source: Vaccines (Basel). 2024 Jul 9;12(7):759. doi: 10.3390/vaccines12070759 (PMC11281642; doi:10.3390/vaccines12070759)
Supplement: Supplementary file 1 [file vaccines-12-00759-s001.zip]

Archive with 1 entries (1 files):
- vaccines-2979194-supplementary.pdf
